# Supplementary material for: Machine Learning Model for Sepsis Prediction in Prolonged and Chronic Critical Illness: Development and Validation Using Retrospective Real-World ICU Data
Source: J Clin Med. 2026 Jan 18;15(2):777. doi: 10.3390/jcm15020777 (PMC12841784; doi:10.3390/jcm15020777)
Supplement: Supplementary file 1 [file jcm-15-00777-s001.zip]

Archive with 1 entries (1 files):
- jcm-4075934-supplementary.pdf
